# Supplementary material for: Steamed broccoli sprouts alleviate DSS-induced inflammation and retain gut microbial biogeography in mice
Source: mSystems. 2023 Sep 13;8(5):e00532-23. doi: 10.1128/msystems.00532-23 (PMC10654075; doi:10.1128/msystems.00532-23)
Supplement: Supplemental Material — The R code that was used to clean, visualize, and statistically analyze the bacterial community sequencing data presented. [file msystems.00532-23-s0002.txt]

# Supplemental Material. The R code that was used to clean, visualize, and statistically analyze the bacterial community sequencing data presented.


# Introduction -----------------------------
# This script for processing 16S rRNA gene V3-V5 amplicon sequencing data.  It is tailored for the DSS 2020 mouse gut project from the Ishaq and Li labs, University of Maine. There are 203 samples in this dataset, including negative controls. The Forward reads are available through NCBI.

## Install packages into R -----------------------------
# 'Packages' are expansion packs.  They are packets of code specific to certain commands, and need to be downloaded locally (to the machine running R) prior to using them. You only need to do this once when you download R, not at each session. Packages need to be updated periodically, and re-downloaded when you install new versions of R. Install these one at a time in case there are any screen prompts. 

install.packages("BiocManager") # installation manager package to help you download/install other packages
BiocManager::install("dada2", force=TRUE) #the data analysis program, more info here: https://benjjneb.github.io/dada2/dada-installation.html
BiocManager::install('phyloseq') #the data interpretation program
install.packages("vegan") # statistical package
install.packages("ape") # reading, writing, plotting, and manipulating phylogenetic trees
install.packages("plyr")  # data manipulation and a dependancy of dplyr
install.packages("dplyr") # data manipulation 
install.packages("lme4") # linear mixed models
install.packages("lmerTest") # and permutational capacity to go along with it
install.packages("emmeans")
install.packages("permute") # permutational capacity
install.packages("randomForest") # random forest feature selection
install.packages("rfPermute") # random forest with permutational capacity
install.packages("ggplot2") # graphics package 
install.packages("RColorBrewer") # graphics color customization

# Set directory and load packages (EACH SESSION)-----------------------

# Set working directory (wd) to be the folder you want R to look for and save files. Set this every session.
 setwd('') # CHANGE ME

# Load the 'packages' (expansion packs) as 'libraries' each time you open a new R session.
library(dada2); packageVersion('dada2')
library(phyloseq); packageVersion("phyloseq")
library(vegan)
library(ape); packageVersion("ape")
library(plyr)
library(dplyr)
library(lme4)
library(lmerTest)
library(emmeans)
library(permute)
library(randomForest)
library(rfPermute)
library(ggplot2)
library(RColorBrewer)

# Load raw data ---------------------------

# This dataset contains 2 sequencing batches, as 40 samples failed sequencing and were redone. There are 203 total samples in the project, including 10 negative controls. Sequencing batch 1 was done with paired reads each 250 b long and contains 165 samples, and batch 2 was done with paired reads 300 b long and contains 41. Sequencing files which contained <1000kb were discarded as these contained too little data to meaningfully process.

# 1. Specify the folder path to the raw (unfiltered) sequence files by assigning the folder path to a variable.  Use fastq.qz (preferred) or fastq formats.  For organization, I keep forwards (R1) and reverses (R2) in separate folders. If you have  "Undetermined" sequence files, remove this from the folder - these are sequences that your sequencer could not identify the barcode and assign it to a sample.
path_raw_F <- '~/raw_Forward' # CHANGE ME
path_raw_R <- '~/raw_Reverse' # CHANGE ME

# 2. Specify what file names (fastq files) to look for in that folder based on the type of file extension. As written, this looks for only zipped (gz) files.
fnFs1 <- sort(list.files(path_raw_F, pattern="_F.fastq.gz", full.names = TRUE))
fnRs1 <- sort(list.files(path_raw_R, pattern="_R.fastq.gz", full.names = TRUE))

fnFs2 <- sort(list.files(path_raw_F, pattern="_R1_001.fastq.gz", full.names = TRUE)) # batch 2
fnRs2 <- sort(list.files(path_raw_R, pattern="_R2_001.fastq.gz", full.names = TRUE)) # batch 2

# 3. Pull the sample names by reading the forward read file names, cutting it, and taking the sample name chunk.
sample.names1 <- sapply(strsplit(basename(fnFs1), '_'), `[`, 1)
sample.names2 <- sapply(strsplit(basename(fnFs2), '_'), `[`, 1) # CHANGE ME. As written, assumes filename = samplename_XXX.fastq.gz, splits the string based on the first "_" it finds, and takes chunk 1
  
# 4. Assign the sample names to the list of Read 1 forward fastq files
names(fnFs1) <- sample.names1 
names(fnFs2) <- sample.names2

# Check sequence quality ---------------------------
# Typically in paired-end datasets, R1 (forward reads) looks great and R2 (reverse reads) less so. It may be better to use only R1 rather than merge and trim off a lot of R2.

plotQualityProfile(fnFs1, aggregate=T)
# batch1: 43,337,251 reads. Qaverage dips below 30 at ~b225, and high quality at the start

plotQualityProfile(fnFs2, aggregate=T)
# batch2: 3,244,581 reads. Qaverage goes below 30 at ~b210, high quality at the start

plotQualityProfile(fnRs1, aggregate=T)
# batch1: 43,337,251 reads. Qaverage goes below 30 at ~b220, need to trim first 10. 

plotQualityProfile(fnRs2, aggregate=T)
# batch2: 3,244,581 reads. Qaverage goes below 30 at ~b210, need to trim first 10. 


# Note: Batch 1 and 2, proceeding with F reads only. Previously ran both reads together and very little passed all QA steps for batch2.


# Filter and trim raw sequences ---------------------------
# Filer your sequences and trim sequence length based on various parameters.  There are two ways to do this, on the Forward, R1 reads only (they tend to be better quality than Reverse, R2s), or you can do it on Forward/Reverse at the same time with the intent to merge them together into contigs later.


# 2. Specify the folder path (or paths if you used R1 + R2 to Filter and Trim) to send filtered files.
path_filt_F1 <- '~/filtered_F' # CHANGE ME
path_filt_F2 <- '~/filtered_F' # CHANGE ME

# specify where to send the filtered files, and name them "samplename_F_filt.fastq.qz
filtFs1 <- file.path(path_filt_F, paste0(sample.names1, "_F_batch1_filt.fastq.gz"))
filtFs2 <- file.path(path_filt_F, paste0(sample.names2, "_F_batch2_filt.fastq.gz"))


# associate the same names with the filtered files
names(filtFs1) <- sample.names1
#names(filtRs1) <- sample.names1
	  
names(filtFs2) <- sample.names2
# names(filtRs2) <- sample.names2


  ## filter batch 1 using only F(Read1) ----	  
filtoutput1 <- filterAndTrim(
  fnFs1, # path to and file names of the raw reads
  filtFs1, # set filtered file paths and filtered file names to create
  trimRight=25, # cuts of last XX bases
  maxEE=2, # the maximum number of expected errors allowed in a read, always >1
  maxN= 0, # max number of ambiguous bases (N) allowed, DADA2 doesn't allow any!!
  rm.phix=TRUE, # remove any PhiX DNA (used as positive control),
  verbose=TRUE,
  matchIDs = TRUE)

plotQualityProfile(filtFs1, aggregate=T) 
# batch 1: ~75% of sequences are retained: 31,677,251 sequences

saveRDS(filtoutput1, "filtered_output_DSS_Fonly_batch1.RDS") # save the filtered variable for sample totals.  
    
    
  ## filter batch 2 using only F(Read1) ----
    # This passes 65 - 75% of reads and trying to use F/R passed 25 - 50% of reads
    
filtoutput2 <- filterAndTrim(
      fnFs2, # path to and file names of the raw reads
      filtFs2, # set filtered file paths and filtered file names to create
      trimRight=50, # cuts of last XX bases
      maxEE=2, # the maximum number of expected errors allowed in a read, always >1
      maxN= 0, # max number of ambiguous bases (N) allowed, DADA2 doesn't allow any!!
      rm.phix=TRUE, # remove any PhiX DNA (used as positive control),
      verbose=TRUE,
      matchIDs = TRUE) # verbose = print to screen
 
plotQualityProfile(filtFs2, aggregate=T) 
# batch 2: ~75% of data are retained: 2,332,551
    
    saveRDS(filtoutput2, "filtered_output_DSS_Fonly_batch2.RDS") 
    


# DADA2 learn error rates ----------------------------
# DADA2 learns error rates for each sequencing run separately, because some error is inherent to the run.  Uses a random subset of bases from the data, DADA2 pipeline recommends learning the error rates prior to dereplication (combining identical sequences into one).

# 1. Set the seed for using random number generators.  setting a seed means it can be reproduced because you start in the same place.
set.seed(1234) 

# 2. Set the names for Forward R1 filtered files
sample.names1 <- sapply(strsplit(basename(filtFs1), '_F_batch1_filt'), `[`, 1) # Assumes filename = samplename_XXX.fastq
names(filtFs1) <- sample.namesF1 

sample.names2 <- sapply(strsplit(basename(filtFs2), '_F_batch2_filt'), `[`, 1) # Assumes filename = samplename_XXX.fastq
names(filtFs2) <- sample.namesF2 

# 4. Learn the error rates from your sequencing run. Some error is inherent to sequencing run, so this should be done on each run separately, and you can combine multiple datasets later at the sequence table step. Be sure to include controls or low quality samples for learning error. When using smaller datasets, DADA2 recommended nbases=1e6 reads, but for the big data workflow, it recommended nbases=2e6. Multithread = TRUE if you are using a mac that can handle it.
 errF1 <- learnErrors(filtFs1, nbases = 1e6, multithread=FALSE, randomize=TRUE)
 errF2 <- learnErrors(filtFs2, nbases = 1e6, multithread=FALSE, randomize=TRUE)

# 5. Save the error profiles to output files
saveRDS(errF1, 'error_profile_Fonly_mice_batch1.RDS')
saveRDS(errF2, 'error_profile_Fonly_mice_batch2.RDS')


# DADA2 pick sequence variants ----------------------
# Do not pool different sequencing runs prior to this step as they have their own inherent error rates. Can set the error rate as a matrix that has already been learned, or learn now as selfConsist=TRUE

  # 1. Sample inference of FORWARD reads only.  Dereplicates, picks sequence variants (SVs) using the previously made errF profile.
  dadaFs1 <- dada(filtFs1, err=errF1, multithread=TRUE)
  saveRDS(dadaFs1, "dadaFs_DSS_Fonly_bactch1.RDS")
 
  dadaFs2 <- dada(filtFs2, err=errF2, multithread=TRUE)
  saveRDS(dadaFs2, "dadaFs_DSS_Fonly_bactch2.RDS")

  # 2. Construct a sequence table. 
  batch1_seqtab <- makeSequenceTable(dadaFs1)
  batch2_seqtab <- makeSequenceTable(dadaFs2)
  
  # 3. Get the dimensions of your table, which is a great way to count how many samples are and SVs included.
 dim(batch1_seqtab) 
 # batch 1: 165 samples and 51,714 SVs 

 dim(batch2_seqtab) 
  # batch 2: 41 samples and 1,745 SVs
 
 # 4. Save the seqtab before you quit!
 saveRDS(batch1_seqtab, '~/seqtab_DSS_Fonly_batch1.rds') # batch 1
 saveRDS(batch2_seqtab, '~/seqtab_DSS_Fonly_batch2.rds') # batch 2 
 
# DADA2 Remove chimeras from seqtab ----------------------------	
# Chimeras are accidentally created sequences during lab protocols. Remove them.	

# 1. Remove chimeras. Leave the method as consensus. multithread processing can be used with mac or linux, and verbose means it will print results to the screen		
batch1_seqtab.nochim <- removeBimeraDenovo(batch1_seqtab, method="consensus", multithread=FALSE, verbose=TRUE) 
# batch 1: 13,549 bimeras out of 51,714 total sequences

batch2_seqtab.nochim <- removeBimeraDenovo(batch2_seqtab, method="consensus", multithread=FALSE, verbose=TRUE) 
# batch 2: 407 bimeras out of 1,745 total sequences
  
# 2. Check dimensions of your cleaned sequence table to see how many samples and sequences now remain.
dim(batch1_seqtab.nochim) 
# batch 1: 165 # of samples (first number, row count) and 38,165 SVs left 

dim(batch2_seqtab.nochim) 
# batch 2: 41 samples and 1,338 SVs 

# 3. Save your chimera-free sequence table.
	saveRDS(batch1_seqtab.nochim, '~/seqtab.nochim_DSS_Fonly_batch1.rds') # batch 1
	saveRDS(batch2_seqtab.nochim, '~/seqtab.nochim_DSS_FOnly_batch2.rds') # batch2
	

# Workflow verification steps --------------------------
# This section uses these packages. Hash them in and load them if they aren't already loaded.
require(tidyr)
library(ggplot2)
		
# 1. Track reads through the analysis here to see how many were lost at each QC step, in case you were too stringent. Only need to count F reads, even if you did paired F/R
getN <- function(x) sum(getUniques(x)) #set function to count the unique reads
	
# load the filtered output file if it isn't already in your environment
filtoutput1 <- readRDS("filtered_output_DSS_Fonly_batch1.RDS") #CHANGE file name
filtoutput2 <- readRDS("filtered_output_DSS_Fonly_batch2.RDS") #CHANGE file name

# 2. Load the metadata file that goes with your sequencing data so you can match factors to seq data. This uses a datatable made in Excel and saved as a .csv file
meta1 <- read.csv('~/DSS_batch1_QA_metadata.csv', # CHANGE file name
                 header = TRUE, # specifies that the top row is column names
                 row.names = 1) # row.names specifies which column to call the samples by (sample name)

meta2 <- read.csv('~/DSS_batch2_QA_metadata.csv', # CHANGE file name
                  header = TRUE, # specifies that the top row is column names
                  row.names = 1) # row.names specifies which column to call the samples by (sample name)


# 2.5 check the dimensions of the three data files you need for this to make sure the number of rows matches in each. If they do not, you may need to add/remove rows from your metadata file in case samples were removed/retained from your dataset.
# dim(filtoutput) # ___ rows
# dim(seqtab.nochim) # ___ rows
# dim(meta) # ___ rows

# If they don't match, check that you aren't missing any samples you should have. If you have too many in the meta file because some samples failed sequencing, you can select which ones to keep based on matching to the list of names in your seqtab
meta1_cleaned <- meta1[row.names(meta1) %in% row.names(batch1_seqtab.nochim), ]
meta2_cleaned <- meta2[row.names(meta2) %in% row.names(batch2_seqtab.nochim), ]

# 3. Bind columns from filtered output, # of seqs/sample from the no.chim seq table, and the treatment factor, all into a new variable
track1 <- cbind(filtoutput1, rowSums(batch1_seqtab.nochim), meta1_cleaned$Treatment) #CHANGE ME
track2 <- cbind(filtoutput2, rowSums(batch2_seqtab.nochim), meta2_cleaned$Treatment) #CHANGE ME

# 4. Assign column names to that new variable
colnames(track1) <- c("reads.in","filtered", "nonchimeras", "Treatment") # CHANGE ME
colnames(track2) <- c("reads.in","filtered", "nonchimeras", "Treatment") # CHANGE ME

# 5. Assign rownames for the samples in your new variable
rownames(track1) <- rownames(meta1_cleaned)
rownames(track2) <- rownames(meta2_cleaned)

# 6. Look at the header of that variable to check that it looks the way you want it.
head(track1)
head(track2)

# 7. Save the tracking variable and data as an R file
saveRDS(track1, 'tracked_seqs_DSS_Fonly_batch1.RDS') #CHANGE file name 
saveRDS(track2, 'tracked_seqs_DSS_Fonly_batch2.RDS') #CHANGE file name 

# 8. Plot all reads along the QC workflow
plotData1 <- as.data.frame(track1) %>% gather(type,totals, reads.in, filtered, nonchimeras)
plotData2 <- as.data.frame(track2) %>% gather(type,totals, reads.in, filtered, nonchimeras)


# plot with Sample_type along the X axis
ggplot(plotData1,aes(x=Treatment,y=as.numeric(totals))) + geom_point(aes(color=Treatment)) + #CHANGE Sample_type to be the factor you previously chose
  ylab("Sequences") + xlab("Treatment") + ggtitle("Tracked reads in DSS sequencing batch1")

ggplot(plotData2,aes(x=Treatment,y=as.numeric(totals))) + geom_point(aes(color=Treatment)) + #CHANGE Sample_type to be the factor you previously chose
  ylab("Sequences") + xlab("Treatment") + ggtitle("Tracked reads in DSS sequencing batch2")


# or, plot with QA stage along the X axis
ggplot(plotData1,aes(x=type,y=as.numeric(totals))) + geom_jitter(aes(color=Treatment)) + #CHANGE Sample_type to be the factor you previously chose
  ylab("Sequences") + xlab("QA stage") + ggtitle("Tracked reads in DSS sequencing batch1")

ggplot(plotData2,aes(x=type,y=as.numeric(totals))) + geom_jitter(aes(color=Treatment), position = "jitter") + #CHANGE Sample_type to be the factor you previously chose
  ylab("Sequences") + xlab("QA stage") + ggtitle("Tracked reads in DSS sequencing batch2")


# DADA2 assigning taxonomy from a reference database file  ---------------------------------
# Be sure to have a taxonomy database file downloaded from here: https://benjjneb.github.io/dada2/training.html. 
# The Silva file shown below is used for 16S rRNA (prokaryotes) and nicely formatted versions can be downloaded from the DADA2 website.

### Note: it is recommended to remove items from the R environment if they are not needed for this step, and to reduce other memory usage on the computer, before running the assign taxonomy steps on a laptop/desktop.

## assign taxonomy. this may be memory intensive, and may take a few hours on slow laptops.
all.taxa1 <- assignTaxonomy(batch1_seqtab.nochim, 
                 '~/silva_nr99_v138.1_train_set.fa.gz', # CHANGE file path
                  tryRC = TRUE,
                 minBoot = 75) 
  
saveRDS(all.taxa1, '~/taxa_silva_DSS_Fonly_batch1.rds') #CHANGE ME

all.taxa.sp1 <- addSpecies(all.taxa1, 
                  '~/silva_species_assignment_v138.1.fa.gz', 
                  allowMultiple = FALSE, verbose = FALSE) #CHANGE file path


saveRDS(all.taxa.sp1, '~/taxa_silva_species_DSS_Fonly_batch1.rds') #CHANGE ME
 
  

all.taxa2 <- assignTaxonomy(batch2_seqtab.nochim, 
             '~/silva_nr99_v138.1_train_set.fa.gz', # CHANGE file path
              tryRC = TRUE,
              minBoot = 75) 

saveRDS(all.taxa2, '~/taxa_silva_DSS_Fonly_batch2.rds') #CHANGE ME

all.taxa.sp2 <- addSpecies(all.taxa2, 
              '~/silva_species_assignment_v138.1.fa.gz', 
               allowMultiple = FALSE, verbose = FALSE) #CHANGE file path


saveRDS(all.taxa.sp2, '~/taxa_silva_species_DSS_Fonly_batch2.rds') #CHANGE ME


# Combine into a phyloseq object -----
  
  library(phyloseq)
  
  ## create a phyloseq object with all samples (merge later)
  DSS_batch1 <- phyloseq(otu_table(batch1_seqtab.nochim, taxa_are_rows=FALSE), 
                    sample_data(meta1_cleaned),
                    tax_table(all.taxa.sp1))
  
  DSS_batch1
  # 165 samples, 38165 taxa, 9 variables using the QA metadata sheet
  
  saveRDS(DSS_batch1, 'DSS_uncleaned_phyloseq_object_batch1.RDS')
 
  
  ## create a phyloseq object with all samples (merge later)
  DSS_batch2 <- phyloseq(otu_table(batch2_seqtab.nochim, taxa_are_rows=FALSE), 
                         sample_data(meta2_cleaned),
                         tax_table(all.taxa.sp2))
  
  DSS_batch2
  # 41 samples, 1338 taxa, 10 variables using the QA metadata sheet
  
  saveRDS(DSS_batch2, 'DSS_uncleaned_phyloseq_object_batch2.RDS')
  
# Removing contamination using negative controls-----------------------------------
 ### This section can only be accomplished if you have sequenced negative controls and/or DNA quantification data from when the pool was created.
 
# Dr. Ishaq's method: https://github.com/SueIshaq/Examples-DADA2-Phyloseq
# Dr. Ishaq's method creates vectors out of the SV table data for negative controls, and subtracts those SVs from the sample data.  Depending on the type of negative control, these are removed from the whole data set or from subsets of batches. Remove PCR and sampling materials negative control SVs fully from all samples, and remove extraction kit SVs fully from each dna_extraction_batch, respectively.

  
  # Check the ordination for a batch effect
  ### PCOA of all samples per run	
  DSS.ord1 <- ordinate(DSS_batch1, #calculate similarities
                            method ="PCoA", #ordination type
                            "jaccard", binary = TRUE) #similarity type. Jaccard is binary, Bray can be binary (unweighted) or not (weighted). Using Jaccard to see if rare species are included.
  
  
  plot_ordination(DSS_batch1, DSS.ord1, type="samples", color="DNA_extraction_batch", title="DSS Sequencing Batch 1\n Before cleaning out negative controls")
  # no real batch effect seen
  
  ### PCOA of all samples per run	
  DSS.ord2 <- ordinate(DSS_batch2, #calculate similarities
                       method ="PCoA", #ordination type
                       "jaccard", binary = TRUE) #similarity type. Jaccard is binary, Bray can be binary (unweighted) or not (weighted). Using Jaccard to see if rare species are included.
  
  
  plot_ordination(DSS_batch2, DSS.ord2, type="samples", color="DNA_extraction_batch", title="DSS Sequencing Batch 2\n Before cleaning out negative controls")
  # no real batch effect seen
  
  
  
 ## Clean contaminants from DSS sequencing batch 1 --------- 
  ## subset out each dna_extraction_batch
  batch1 = subset_samples(DSS_batch1, DNA_extraction_batch == "1") #3 samples
  batch2 = subset_samples(DSS_batch1, DNA_extraction_batch == "2") #12 samples
  batch3 = subset_samples(DSS_batch1, DNA_extraction_batch == "3") #13 samples
  batch4 = subset_samples(DSS_batch1, DNA_extraction_batch == "4") #20 samples
  batch5 = subset_samples(DSS_batch1, DNA_extraction_batch == "5") #22 samples
  batch6 = subset_samples(DSS_batch1, DNA_extraction_batch == "6") #24 samples
  batch7 = subset_samples(DSS_batch1, DNA_extraction_batch == "7") #21 samples
  batch8 = subset_samples(DSS_batch1, DNA_extraction_batch == "8") #22 samples
  batch9 = subset_samples(DSS_batch1, DNA_extraction_batch == "9") #20 samples
  batch10 = subset_samples(DSS_batch1, DNA_extraction_batch == "10") #8 samples
  
  ## subset the controls and prune to be only those taxa
  batch1_control = subset_samples(batch1, Treatment == "negative_control")
  batch2_control = subset_samples(batch2, Treatment == "negative_control")
  batch3_control = subset_samples(batch3, Treatment == "negative_control")
  batch4_control = subset_samples(batch4, Treatment == "negative_control")
  batch5_control = subset_samples(batch5, Treatment == "negative_control")
  batch6_control = subset_samples(batch6, Treatment == "negative_control")
  batch7_control = subset_samples(batch7, Treatment == "negative_control")
  batch8_control = subset_samples(batch8, Treatment == "negative_control")
  batch9_control = subset_samples(batch9, Treatment == "negative_control")
  
  
  batch1_control <- prune_taxa(taxa_sums(batch1_control) > 0, batch1_control)
  batch2_control <- prune_taxa(taxa_sums(batch2_control) > 0, batch2_control)
  batch3_control <- prune_taxa(taxa_sums(batch3_control) > 0, batch3_control)
  batch4_control <- prune_taxa(taxa_sums(batch4_control) > 0, batch4_control)
  batch5_control <- prune_taxa(taxa_sums(batch5_control) > 0, batch5_control)
  batch6_control <- prune_taxa(taxa_sums(batch6_control) > 0, batch6_control)
  batch7_control <- prune_taxa(taxa_sums(batch7_control) > 0, batch7_control)
  batch8_control <- prune_taxa(taxa_sums(batch8_control) > 0, batch8_control)
  batch9_control <- prune_taxa(taxa_sums(batch9_control) > 0, batch9_control)
  
  
  # make the taxa names into a vector so you can remove them 
  b1_control_vec <- as.vector(taxa_names(batch1_control))
  b1_vec <- as.vector(taxa_names(batch1))
  b1_keep <- setdiff(b1_vec, b1_control_vec)
  ## then, use the keep vector for the prune taxa argument, because it wants the argument to be true (matching)
  b1_clean <- prune_taxa(b1_keep, batch1)
  
  # make the taxa names into a vector so you can remove them 
  b2_control_vec <- as.vector(taxa_names(batch2_control))
  b2_vec <- as.vector(taxa_names(batch2))
  b2_keep <- setdiff(b2_vec, b2_control_vec)
  ## then, use the keep vector for the prune taxa argument, because it wants the argument to be true (matching)
  b2_clean <- prune_taxa(b2_keep, batch2)
  
  # make the taxa names into a vector so you can remove them 
  b3_control_vec <- as.vector(taxa_names(batch3_control))
  b3_vec <- as.vector(taxa_names(batch3))
  b3_keep <- setdiff(b3_vec, b3_control_vec)
  ## then, use the keep vector for the prune taxa argument, because it wants the argument to be true (matching)
  b3_clean <- prune_taxa(b3_keep, batch3)
  
  # make the taxa names into a vector so you can remove them 
  b4_control_vec <- as.vector(taxa_names(batch4_control))
  b4_vec <- as.vector(taxa_names(batch4))
  b4_keep <- setdiff(b4_vec, b4_control_vec)
  ## then, use the keep vector for the prune taxa argument, because it wants the argument to be true (matching)
  b4_clean <- prune_taxa(b4_keep, batch4)
  
  # make the taxa names into a vector so you can remove them 
  b5_control_vec <- as.vector(taxa_names(batch5_control))
  b5_vec <- as.vector(taxa_names(batch5))
  b5_keep <- setdiff(b5_vec, b5_control_vec)
  ## then, use the keep vector for the prune taxa argument, because it wants the argument to be true (matching)
  b5_clean <- prune_taxa(b5_keep, batch5)
  
  # make the taxa names into a vector so you can remove them 
  b6_control_vec <- as.vector(taxa_names(batch6_control))
  b6_vec <- as.vector(taxa_names(batch6))
  b6_keep <- setdiff(b6_vec, b6_control_vec)
  ## then, use the keep vector for the prune taxa argument, because it wants the argument to be true (matching)
  b6_clean <- prune_taxa(b6_keep, batch6)
  
  # make the taxa names into a vector so you can remove them 
  b7_control_vec <- as.vector(taxa_names(batch7_control))
  b7_vec <- as.vector(taxa_names(batch7))
  b7_keep <- setdiff(b7_vec, b7_control_vec)
  ## then, use the keep vector for the prune taxa argument, because it wants the argument to be true (matching)
  b7_clean <- prune_taxa(b7_keep, batch7)
  
  # make the taxa names into a vector so you can remove them 
  b8_control_vec <- as.vector(taxa_names(batch8_control))
  b8_vec <- as.vector(taxa_names(batch8))
  b8_keep <- setdiff(b8_vec, b8_control_vec)
  ## then, use the keep vector for the prune taxa argument, because it wants the argument to be true (matching)
  b8_clean <- prune_taxa(b8_keep, batch8)
  
  # make the taxa names into a vector so you can remove them 
  b9_control_vec <- as.vector(taxa_names(batch9_control))
  b9_vec <- as.vector(taxa_names(batch9))
  b9_keep <- setdiff(b9_vec, b9_control_vec)
  ## then, use the keep vector for the prune taxa argument, because it wants the argument to be true (matching)
  b9_clean <- prune_taxa(b9_keep, batch9)
  
  # make the taxa names into a vector so you can remove them 
  b10_vec <- as.vector(taxa_names(batch10))
  b10_keep <- setdiff(b10_vec, b9_control_vec)
  ## then, use the keep vector for the prune taxa argument, because it wants the argument to be true (matching)
  b10_clean <- prune_taxa(b10_keep, batch10)
  
  
  
  # Merge the phyloseq objects back together, then remove any blank taxa or samples
  DSS_batch1_clean <- merge_phyloseq(b1_clean, b2_clean, b3_clean, b4_clean, b5_clean, b6_clean, b7_clean, b8_clean, b9_clean, b10_clean)
  
  ## clean out taxa/SV columns that are no longer present
  DSS_batch1_clean <- prune_taxa(taxa_sums(DSS_batch1_clean) > 0, DSS_batch1_clean)
  DSS_batch1_clean <- prune_samples(sample_sums(DSS_batch1_clean) > 0, DSS_batch1_clean)
  # 165 samples and 36,388 SVs remaining CHANGE ME
  
  
  `### check the effect batch 1------
  
  ### PCOA of all samples per run	
  DSS_batch1_clean.ord <- ordinate(DSS_batch1_clean, #calculate similarities
                                   method ="PCoA", #ordination type
                                   "jaccard", binary = TRUE) #similarity type. Jaccard is binary, Bray can be binary (unweighted) or not (weighted)
  
  
  plot_ordination(DSS_batch1_clean, DSS_batch1_clean.ord, type="samples", color="DNA_extraction_batch", title="DSS Sequencing Batch 1 \nAfter cleaning out negative controls")
  # no batch effect seen so didn't move much
  
  
  
  
 ## Clean contaminants from DSS sequencing batch 2 ----- 
  
  # note, no need to subset by batch because there is one negative control for both
  
  batch2_control = subset_samples(DSS_batch2, row.names(sample_data(DSS_batch2)) == "negcon1")
  batch2_control <- prune_taxa(taxa_sums(batch2_control) > 0, batch2_control) # 193 taxa remain in the negative control
 
  
  # make the taxa names into a vector so you can remove them 
  DSS2_control_vec <- as.vector(taxa_names(batch2_control))
  DSS2_vec <- as.vector(taxa_names(DSS_batch2))
  DSS2_keep <- setdiff(DSS2_vec, DSS2_control_vec)
  ## then, use the keep vector for the prune taxa argument, because it wants the argument to be true (matching)
  DSS_batch2_clean <- prune_taxa(DSS2_keep, DSS_batch2)
  
  
  ## clean out taxa/SV columns that are no longer present
  DSS_batch2_clean <- prune_taxa(taxa_sums(DSS_batch2_clean) > 0, DSS_batch2_clean)
  DSS_batch2_clean <- prune_samples(sample_sums(DSS_batch2_clean) > 0, DSS_batch2_clean)
  # batch 2: 40 samples and 1,145 taxa remain

	
	
	`### check the effect batch 2------	
	
		DSS_batch2_clean.ord <- ordinate(DSS_batch2_clean, #calculate similarities
	                                 method ="PCoA", #ordination type
	                                 "jaccard", binary = TRUE) #similarity type. Jaccard is binary, Bray can be binary (unweighted) or not (weighted)
	
	
	plot_ordination(DSS_batch2_clean, DSS_batch2_clean.ord, type="samples", color="DNA_extraction_batch", title="DSS Sequencing Batch 2 \nAfter cleaning out negative controls")
	# no batch effect seen so didn't move much


# Clean out unwanted taxa ------------------------------------
# Regardless of whether you included sequenced negative controls, you can remove taxa which are of no interest to you

# clean out chloroplast and mitochondria. can also elect to remove other contaminating domains or kingdoms as needed
  require(dplyr)

	DSS_batch1_clean <- DSS_batch1_clean %>% subset_taxa(Kingdom == "Bacteria" & Family != "Mitochondria" & Class != "Chloroplast") 
	DSS_batch2_clean <- DSS_batch2_clean %>% subset_taxa(Kingdom == "Bacteria" & Family != "Mitochondria" & Class != "Chloroplast")
	
	## clean out taxa/SV columns that are no longer present
	DSS_batch1_clean <- prune_taxa(taxa_sums(DSS_batch1_clean) > 0, DSS_batch1_clean)
	DSS_batch1_clean <- prune_samples(sample_sums(DSS_batch1_clean) > 0, DSS_batch1_clean)
		# batch 1: 157 samples and 15381 taxa
	
	DSS_batch2_clean <- prune_taxa(taxa_sums(DSS_batch2_clean) > 0, DSS_batch2_clean)
	DSS_batch2_clean <- prune_samples(sample_sums(DSS_batch2_clean) > 0, DSS_batch2_clean)
	# batch 2: 40 samples and 731 taxa
	
	# Save your clean phyloseq object
	 saveRDS(DSS_batch1_clean, 'DSS_clean_phyloseq_object_batch1.RDS') 
	 saveRDS(DSS_batch2_clean, 'DSS_clean_phyloseq_object_batch2.RDS') #CHANGE ME
	

	# pause here to remove unneeded objects from the environment
	


	

# Combine phyloseq objects from both batches ------

# DSS batches load as needed
#DSS_batch1_clean <- readRDS('DSS_clean_species_phyloseq_object_batch1.RDS')
#DSS_batch2_clean <- readRDS('DSS_clean_species_phyloseq_object_batch2.RDS')

DSS_all_clean <- merge_phyloseq(DSS_batch1_clean, DSS_batch2_clean)
# 196 samples, 27,294 taxa

saveRDS(DSS_all_clean, 'DSS_all_clean_unrarefied_phyloseq_object.RDS')


# Rarefaction ----------------------------------------------
# To compare sequence data accurately, it is often necessary to rarefy/normalize SVs to even depth across all samples. Rarefaction is not subject to library effect sizes, and reportedly works best (compared to logUQ, CSS, DESeqVS, edgeR-TMM): https://microbiomejournal.biomedcentral.com/articles/10.1186/s40168-017-0237-y
 
# take a look at rowsums, or total sequences per sample
sort(rowSums(otu_table(DSS_all_clean)))
# 9 samples with <3000 seqs, and 22 samples with <5000 seqs

totals <- rowSums(otu_table(DSS_all_clean))
write.csv(totals, "DSS_all_cleaned_rowsums.csv")


# make a rarefaction curve to see if your samples have enough coverage. To make it prettier, check out this tutorial: https://fromthebottomoftheheap.net/2015/04/16/drawing-rarefaction-curves-with-custom-colours/
library(vegan)

DSS.rarecurve <- rarecurve(as.data.frame(otu_table(DSS_all_clean)), step = 20, cex=0.5, label = FALSE) # step is major tick marks on x axis (x 1000), cex is text size, label is sample name

saveRDS(DSS.rarecurve, "DSS_all_clean_rarecurve.RDS")

# 196 samples made it through QA

DSS_all_clean.rar <- rarefy_even_depth(DSS_all_clean, 
                                     sample.size=2988, #SVs/sample you want. 5-10k is a good amount, more is better
                                     replace=FALSE, #sampling with or without replacement
                                     trimOTUs=TRUE, #remove SVs left empty (called OTUs here but really they are SVs) 
                                     rngseed=711, 
                                     verbose=TRUE)

# 48 sample removed if use 10k cutoff, 22 samples if using 5000, 8 if use 2988.

# Save your cleaned, rarefied phyloseq object  
saveRDS(DSS_all_clean.rar, 'DSS_all_clean_rarefied_phyloseq_object.RDS')

# load metadata table as needed to update it
meta_new <- read.csv('~/DSS_all_metadata.csv', header = TRUE, row.names=1)

sample_data(DSS_all_clean.rar) <- meta_new

# drop the outlier, 6 samples total
DSS_all_clean.rar <- subset_samples(DSS_all_clean.rar, Mouse_ID != "4L")

DSS_all_clean.rar <- prune_taxa(taxa_sums(DSS_all_clean.rar) > 0, DSS_all_clean.rar)
#174 samples remain

# Pick up analysis here ---------

# reload as needed
DSS_all_clean <- readRDS('DSS_all_clean_unrarefied_phyloseq_object.RDS')

DSS_all_clean.rar <- readRDS('DSS_all_clean_rarefied_phyloseq_object.RDS')


# Alpha diversity graphics ----------------------

# basic richness plot, modify this block as needed, make as a raincloud plot https://z3tt.github.io/Rainclouds/
library(ggplot2)
library(ggforce)
library(ggdist)
library(gghalves)
library(ggsignif)

#  factors to graph in a specific order
sample_data(DSS_all_clean.rar)$Anatomical.location <- factor(sample_data(DSS_all_clean.rar)$Anatomical.location, levels=c("jejunum_contents", "jejunum_scraping", "cecal_contents", "colon_contents", "colon_scraping"), labels=c("jejunum contents", "jejunum scraping", "cecal contents", "colon contents", "colon scraping")) #CHANGE ME

sample_data(DSS_all_clean.rar)$Treatment <- factor(sample_data(DSS_all_clean.rar)$Treatment, levels=c("AIN93G", "2percentDSS_AIN93G", "10percentSteamSprout", "2percentDSS_10percentSteamSprout"), labels=c("control", "control+DSS", "broccoli", "broccoli+DSS")) 


# set colors for broccoli and control to standardize
group_colors <- c("#FF99CC", "#FF0099", "#99FF99", "#336600")


# Figure: richness
plot_richness(DSS_all_clean.rar, 
              x="Treatment", 
              measures="Observed", #CHANGE ME, whatever richness you want. = c("Observed","Shannon")
              title = NULL,
              color = "Treatment") + 
  theme_set(theme_bw(base_size = 14)) + theme(axis.text.x = element_blank()) + 
  #geom_violin(trim=TRUE, aes(fill=Treatment)) + 
  #geom_boxplot(width = 0.1, aes(group=Treatment)) + 
  facet_grid(.~Anatomical.location) + scale_fill_manual(values = group_colors) + scale_color_manual(values = group_colors) +
  ylab("Observed Bacterial Richness (SVs)") +
  xlab("Anatomical location") + 
  labs(color = "Treatment", fill = "Treatment") + 
  ggdist::stat_halfeye(adjust = .5, width = .8, .width = 0, justification = -.2, point_colour = "black", aes(fill = Treatment), slab_color="black", slab_linewidth = 0.5) +   geom_boxplot(width = .3, outlier.shape = NA, color = "black") + 
  geom_point() + theme(legend.position = "bottom")


  ## Alpha Diversity metrics statistics--------------
# Phyloseq can measure and visualize alpha diversity: https://joey711.github.io/phyloseq/plot_richness-examples.html

# use phyloseq to measure alpha diversity
DSS_all_clean.rar.rich <- estimate_richness(DSS_all_clean.rar, measure=c("Observed", "Shannon")) #change to whatever measures you want

# measure evenness for each sample
DSS_all_clean.rar.even <- DSS_all_clean.rar.rich$Shannon/log(DSS_all_clean.rar.rich$Observed)


# Coerce to data.frame and add the metadata for these samples
DSS_all_clean.rar.sd = as(sample_data(DSS_all_clean.rar), "matrix")
DSS_all_clean.rar.sd = as.data.frame(DSS_all_clean.rar.sd)
DSS_all_clean.rar.rich.df <- cbind(DSS_all_clean.rar.rich, DSS_all_clean.rar.even, DSS_all_clean.rar.sd)

# make a histogram to look at the shape of the data (bell curve? skew?). You can save this graph for your own benefit if you want.
hist(DSS_all_clean.rar.rich.df$Observed)
# bimodal for the DSS, looks like normal distribution but some have much higher and some much lower

# Want to know how much skew there is? Measure Kurtosis (a.k.a. tailedness). You can save this graph for your own benefit if you want.
install.packages("PerformanceAnalytics")
library(PerformanceAnalytics)

kurtosis(DSS_all_clean.rar.rich.df$Observed)
# example value output is 0.0006177001, looking for whether +/- and if a large/small number

# summary: for DSS is -0.7278241

kurtosis(DSS_all_clean.rar.rich.df$Shannon)
# summary: for DSS is -0.2515294

kurtosis(DSS_all_clean.rar.rich.df$DSS_all_clean.rar.even)
# summary: for DSS is 0.08975445


head(DSS_all_clean.rar.rich.df)

#check the distribution of your data, which will change your approach
shapiro.test(DSS_all_clean.rar.rich.df$Shannon)
# W = 0.96027, p-value = 3.776e-05: my shannon diversity metric is not normally distributed (p-value > 0.05 reveals that the distribution of the data are not significantly different from normal distribution)

shapiro.test(DSS_all_clean.rar.rich.df$Observed)
# W = 0.97324, p-value = 0.001137, my observed data are not normal. : p-value > 0.05 reveals that the distribution of the data are not significantly different from normal distribution

shapiro.test(DSS_all_clean.rar.rich.df$DSS_all_clean.rar.even)
# W = 0.97869, p-value = 0.005712, not normally not distributed. : p-value > 0.05 reveals that the distribution of the data are not significantly different from normal distribution


  ## Alpha diversity is not normally distributed -----------------


# If you have a more complex study design, you can use generalized linear mixed effects models

library(lme4)
library(lmerTest)
library(emmeans)

# all together
summary(lmer(Observed ~ Treatment * Anatomical.location + (1|Mouse_ID), data= DSS_all_clean.rar.rich.df))

#Linear mixed model fit by REML. t-tests use Satterthwaite's method ['lmerModLmerTest']
# Formula: Observed ~ Treatment * Anatomical.location + (1 | Mouse_ID)
#    Data: DSS_all_clean.rar.rich.df
# 
# REML criterion at convergence: 1540.5
# 
# Scaled residuals: 
#      Min       1Q   Median       3Q      Max 
# -2.93248 -0.50540 -0.06158  0.57873  2.57471 
# 
# Random effects:
#  Groups   Name        Variance Std.Dev.
#  Mouse_ID (Intercept)  20.15    4.489  
#  Residual             657.46   25.641  
# Number of obs: 180, groups:  Mouse_ID, 40

# Fixed effects:
#                                                           Estimate Std. Error       df t value Pr(>|t|)    
# (Intercept)                                                160.421      8.676  159.706  18.491  < 2e-16 ***
# Treatmentbroccoli+DSS                                       -2.435     12.269  159.690  -0.198  0.84294    
# Treatmentcontrol                                           -72.325     12.269  159.706  -5.895 2.16e-08 ***
# Treatmentcontrol+DSS                                       -85.055     13.714  159.873  -6.202 4.58e-09 ***
# Anatomical.locationcolon contents                          -29.921     11.790  131.547  -2.538  0.01232 *  
# Anatomical.locationcolon scraping                          -33.521     11.790  131.547  -2.843  0.00518 ** 
# Anatomical.locationjejunum contents                       -102.651     12.106  134.302  -8.479 3.60e-14 ***
# Anatomical.locationjejunum scraping                        -34.952     12.490  137.127  -2.798  0.00587 ** 
# Treatmentbroccoli+DSS:Anatomical.locationcolon contents     49.143     16.885  130.339   2.910  0.00425 ** 
# Treatmentcontrol:Anatomical.locationcolon contents          28.992     16.898  132.967   1.716  0.08855 .  
# Treatmentcontrol+DSS:Anatomical.locationcolon contents      29.490     17.608  139.225   1.675  0.09622 .  
# Treatmentbroccoli+DSS:Anatomical.locationcolon scraping     31.435     16.673  131.611   1.885  0.06159 .  
# Treatmentcontrol:Anatomical.locationcolon scraping          15.481     16.898  132.967   0.916  0.36127    
# Treatmentcontrol+DSS:Anatomical.locationcolon scraping      43.155     17.764  136.652   2.429  0.01642 *  
# Treatmentbroccoli+DSS:Anatomical.locationjejunum contents   43.065     16.898  133.030   2.548  0.01196 *  
# Treatmentcontrol:Anatomical.locationjejunum contents        48.955     16.898  132.969   2.897  0.00441 ** 
# Treatmentcontrol+DSS:Anatomical.locationjejunum contents   102.137     18.414  135.067   5.547 1.48e-07 ***
# Treatmentbroccoli+DSS:Anatomical.locationjejunum scraping    4.066     17.175  134.589   0.237  0.81324    
# Treatmentcontrol:Anatomical.locationjejunum scraping       -25.949     17.663  137.059  -1.469  0.14408    
# Treatmentcontrol+DSS:Anatomical.locationjejunum scraping    38.683     19.420  140.757   1.992  0.04832 * 
# ---
# Signif. codes:  0 ‘***’ 0.001 ‘**’ 0.01 ‘*’ 0.05 ‘.’ 0.1 ‘ ’ 1
# 

# for the following, reorder treatement so control is always first and what everything is compared to
DSS_all_clean.rar.rich.df$Treatment <- factor(DSS_all_clean.rar.rich.df$Treatment, levels=c("control", "control+DSS", "broccoli", "broccoli+DSS")) 

# observed in jejunum contents
summary(lm(Observed ~ Treatment, data=subset(DSS_all_clean.rar.rich.df, Anatomical.location =="jejunum contents")))

# Call:
#   lm(formula = Observed ~ Treatment, data = subset(DSS_all_clean.rar.rich.df, 
#                                                    Anatomical.location == "jejunum contents"))
# 
# Residuals:
#   Min      1Q  Median      3Q     Max 
# -45.400 -11.400  -3.667  12.333  51.600 
# 
# Coefficients:
#   Estimate Std. Error t value Pr(>|t|)    
# (Intercept)              34.40       7.12   4.832 3.03e-05 ***
#   Treatmentcontrol+DSS     40.48      10.68   3.790 0.000608 ***
#   Treatmentbroccoli        23.27      10.35   2.249 0.031297 *  
#   Treatmentbroccoli+DSS    64.00      10.07   6.356 3.39e-07 ***

# observed in jejunum scraping
summary(lm(Observed ~ Treatment, data=subset(DSS_all_clean.rar.rich.df, Anatomical.location =="jejunum scraping")))

# Residuals:
#   Min      1Q  Median      3Q     Max 
# -76.000 -11.617   2.354  11.100  59.000 
# 
# Coefficients:
#   Estimate Std. Error t value Pr(>|t|)    
# (Intercept)              27.12      10.98   2.471  0.01982 *  
#   Treatmentcontrol+DSS     52.04      16.77   3.104  0.00434 ** 
#   Treatmentbroccoli        97.87      15.52   6.305 8.10e-07 ***
#   Treatmentbroccoli+DSS    99.98      14.73   6.788 2.26e-07 ***


# observed in cecum contents
summary(lm(Observed ~ Treatment, data=subset(DSS_all_clean.rar.rich.df, Anatomical.location =="cecal contents")))


# Residuals:
#   Min     1Q Median     3Q    Max 
# -63.11 -13.50  -3.50  11.89  69.50 
# 
# Coefficients:
#                          Estimate Std. Error t value Pr(>|t|)    
#   (Intercept)             88.111      9.801   8.990 6.98e-10 ***
#   Treatmentcontrol+DSS   -12.611     15.497  -0.814    0.422    
#   Treatmentbroccoli       72.333     13.861   5.218 1.38e-05 ***
#   Treatmentbroccoli+DSS   69.889     13.861   5.042 2.26e-05 ***


# observed in colon contents
summary(lm(Observed ~ Treatment, data=subset(DSS_all_clean.rar.rich.df, Anatomical.location =="colon contents")))

# Residuals:
#   Min     1Q Median     3Q    Max 
# -34.91 -15.22  -0.50  16.78  47.09 
# 
# Coefficients:
#                         Estimate Std. Error t value Pr(>|t|)    
#   (Intercept)             87.222      6.938  12.571 1.55e-14 ***
#   Treatmentcontrol+DSS   -12.313      9.356  -1.316    0.197    
#   Treatmentbroccoli       43.278      9.564   4.525 6.67e-05 ***
#   Treatmentbroccoli+DSS   90.000      9.812   9.172 7.74e-11 ***
# 
# 


# observed in colon scraping
summary(lm(Observed ~ Treatment, data=subset(DSS_all_clean.rar.rich.df, Anatomical.location =="colon scraping")))


# Residuals:
#   Min     1Q Median     3Q    Max 
# -47.90 -16.06  -0.90  15.99  63.00 
# 
# Coefficients:
#                         Estimate Std. Error t value Pr(>|t|)    
#   (Intercept)             70.111      8.816   7.953 2.35e-09 ***
#   Treatmentcontrol+DSS    14.889     12.152   1.225    0.229    
#   Treatmentbroccoli       56.789     12.152   4.673 4.29e-05 ***
#   Treatmentbroccoli+DSS   85.789     12.152   7.060 3.20e-08 ***


  ## Heatmap of phyla  --------------

# follow the tutorial to make prettier versions in phyloseq: https://joey711.github.io/phyloseq/plot_heatmap-examples.html

DSS_all_clean.rar.glom <- tax_glom(DSS_all_clean.rar, "Phylum")

# figure DSS_all_heatmap_treatment
plot_heatmap(DSS_all_clean.rar.glom, "PCoA", "bray", "Anatomical.location", "Phylum", low="#66CCFF", high="#000033", na.value="white") + facet_grid(~Treatment, space="free",scales="free") + theme(axis.text.x = element_text(size = 10), legend.position = "bottom") + xlab('Anatomical location')

# figure DSS_all_heatmap_anatomical.location
plot_heatmap(DSS_all_clean.rar.glom, "PCoA", "bray", "Treatment", "Phylum", low="#66CCFF", high="#000033", na.value="white") + facet_grid(~Anatomical.location, space="free",scales="free") + theme(axis.text.x = element_text(size = 11), legend.position = "bottom")


# Core community members -----------
#code from this website: https://microbiome.github.io/tutorials/CoremicrobiotaAmplicon.html

#load libraries as needed
library(dplyr)
library(microbiome)

## start with all broccoli samples
DSS_broccoli <- subset_samples(DSS_all_clean.rar, Treatment == "broccoli" | Treatment == "broccoli+DSS")

# grab the taxonomy to clean up first
tax.df <- data.frame(tax_table(DSS_broccoli), stringsAsFactors=FALSE)

## if the Genus is empty, replace with the Family
tax.df$Genus[is.na(tax.df$Genus)] <- tax.df$Family[is.na(tax.df$Genus)]

# put the new taxa back in
tax_table(DSS_broccoli) <- as.matrix(tax.df)

# check it worked
as.data.frame(tax_table(DSS_broccoli))$Genus

#calculate compositional version of the data (relative abundances)
core_biomeW.rel <- microbiome::transform(DSS_broccoli, "compositional") #CHANGE ME to your phyloseq object


## repeat with the DSS control
DSS_control <- subset_samples(DSS_all_clean.rar, Treatment == "control+DSS")

# grab the taxonomy to clean up first
tax.df <- data.frame(tax_table(DSS_control), stringsAsFactors=FALSE)

## if the Genus is empty, replace with the Family
tax.df$Genus[is.na(tax.df$Genus)] <- tax.df$Family[is.na(tax.df$Genus)]

# put the new taxa back in
tax_table(DSS_control) <- as.matrix(tax.df)

# check it worked, a lot of the DSS samples didn't have a genus
as.data.frame(tax_table(DSS_control))$Genus

#calculate compositional version of the data (relative abundances)
core_biomeW.rel <- microbiome::transform(DSS_control, "compositional") #CHANGE ME to your phyloseq object


## meets up back here

#This returns the taxa that exceed the given prevalence and minimum abundance detection thresholds. Set your preferred thresholds.
core_taxa_standardW <- core_members(core_biomeW.rel, detection = 1/1000, prevalence = 70/100) #CHANGE ME

# no SVs were shared across 70% of controlDSS + broccoliDSS mice!

#A full phyloseq object of the core microbiota at those limits is obtained as follows
phylo.coreW <- core(core_biomeW.rel, detection = 1/1000, prevalence = .7)

###retrieving the associated taxa names from the phyloseq object and add it to what you just made.
core.taxaW <- taxa(phylo.coreW)
class(core.taxaW)

# get the taxonomy data and assign it to what you just made.
tax.matW <- tax_table(phylo.coreW)
tax.dfW <- as.data.frame(tax.matW)

# add the SVs to last column of what you just made.
tax.dfW$SV <- rownames(tax.dfW)

# select taxonomy of only those OTUs that are core members based on the thresholds that were used.
core.taxa.classW <- dplyr::filter(tax.dfW, rownames(tax.dfW) %in% core.taxaW)
knitr::kable(head(core.taxa.classW))

# save the list so you can access later, can report just the list
write.csv(core.taxa.classW, "~/core.taxa.DSS_broccoli.csv")
write.csv(core.taxa.classW, "~/core.taxa.DSS_control.csv")

# graph the abundance of those shared taxa, here are some example: https://microbiome.github.io/tutorials/Core.html

#aggregate the genera so we don't get a lot of lines separating all the SVs
plot.gen <- aggregate_taxa(core_biomeW.rel, "Genus")

# load libraries as needed
library(ggplot2)
library(RColorBrewer)
library(viridis)

prevalences <- seq(.05, 1, .05)
detections <- round(10^seq(log10(1e-4), log10(.2), length = 10), 3)

library(scales)

# for DSS_broccoli
broccoli <- plot_core(plot.gen, 
          plot.type = "heatmap", 
          prevalences = prevalences, 
          detections = detections, min.prevalence = .5) + #CHANGE min prevalence
  xlab("Detection Threshold (Relative Abundance (%))") + ylab("Bacterial SVs") +
theme_minimal() + scale_fill_viridis() + ggtitle("Core genera in Broccoli and Broccoli+DSS mice")


# for DSS_control
DSS_control_plot <- plot_core(plot.gen, 
                      plot.type = "heatmap", 
                      prevalences = prevalences, 
                      detections = detections, min.prevalence = .5) + #CHANGE min prevalence
  xlab("Detection Threshold (Relative Abundance (%))") + ylab("Bacterial SVs") +
  theme_minimal() + scale_fill_viridis() + ggtitle("Core genera in Control+DSS mice")


library(ggpubr)
#FIGURE: core microbiomes
ggarrange(broccoli, DSS_control_plot,
          ncol = 1, nrow=2, labels =c("A", "B"), common.legend = TRUE, legend = "bottom")


#  Feature Prediction (Differential Abundance) with Random Forest ---------------------------------
#  https://rpubs.com/michberr/randomforestmicrobe
# https://www.stat.berkeley.edu/~breiman/RandomForests/cc_home.htm
# https://www.rdocumentation.org/packages/randomForest/versions/4.6-12/topics/randomForest

library(phyloseq)
library(vegan)
library(plyr)
library(dplyr)
require(magrittr)
require(scales)
require(grid)
require(reshape2)
require(knitr)
library(randomForest)
library(rfPermute)
library(ggplot2)
library(RColorBrewer)

# Make a dataframe of training data with OTUs as column and samples as rows, which is the phyloseq OTU table
predictors <- otu_table(DSS_all_clean.rar)

dim(predictors)
#CHANGE ME how many samples and SVs includes

# output phyloseq tax table as a dataframe to make it manipulable
tax.df <- data.frame(tax_table(DSS_all_clean.rar), stringsAsFactors=FALSE)

## if the Genus is empty, replace with the Family
tax.df$Genus[is.na(tax.df$Genus)] <- tax.df$Family[is.na(tax.df$Genus)]

# bind Genus and Species together
tax.df$Genus.species <- paste(tax.df$Genus, tax.df$Species)


# set column of combined genus and species names as the column names for the predictors, replacing the full SV
colnames(predictors) <- tax.df$Genus.species

# clean up some of the other taxa info
colnames(predictors) = gsub("_unclassified", "", colnames(predictors))
colnames(predictors) = gsub("_Intercertae_Sedis", "", colnames(predictors))

### start here when choosing factors, can reuse the above lines as needed. one example for factorial data, and one for numeric data is provided. select as needed.

# Make one column for our outcome/response variable. Choose which one applies to the thing you want to test, and then follow factorial or numeric through the rest of the code section.
# response <- as.factor(sample_data(DSS_all_clean.rar)$Treatment) #CHANGE ME
response <- as.numeric(sample_data(DSS_all_clean.rar)$Stool_blood_hematochezia_scale_last_day) #CHANGE ME

# Combine response and SVs into data frame
rf.data <- data.frame(response, predictors)


# set seed for random number generation reproducibility
set.seed(2)

# classify for factorial data
response.pf <- rfPermute(as.factor(response) ~. , data = rf.data, na.action = na.omit, ntree= 500, nrep = 100) #na.omit ignores NAs in data (not tolerated). ntrees is how many forests to build, nreps generates p-value


print(response.pf)

# For Treatment
# Type of random forest: classification 
# Number of trees: 500 
# No. of variables tried at each split: 76 
# No. of permutation replicates: 100 
# Start time: 2022-12-16 08:12:05 
# End time: 2022-12-16 08:30:40 
# Run time: 18.6 mins 
# 
# control control+DSS broccoli broccoli+DSS pct.correct LCI_0.95 UCI_0.95
# control           45           0        0            0       100.0     92.1    100.0
# control+DSS        0          35        0            0       100.0     90.0    100.0
# broccoli           2           0       44            0        95.7     85.2     99.5
# broccoli+DSS       0           0        1           47        97.9     88.9     99.9
# Overall           NA          NA       NA           NA        98.3     95.0     99.6


# For Stool_blood_hematochezia_scale_last_day

# An rfPermute model
# Type of random forest: classification 
# Number of trees: 500 
# No. of variables tried at each split: 76 
# No. of permutation replicates: 100 
# Start time: 2022-12-17 10:48:10 
# End time: 2022-12-17 11:08:00 
# Run time: 19.8 mins 
# 
# 0  2 pct.correct LCI_0.95 UCI_0.95
# 0       121  0       100.0     97.0    100.0
# 2        18 35        66.0     51.7     78.5
# Overall  NA NA        89.7     84.1     93.8


# grab which features were labeled "important"
imp <- importance(response.pf, scale = TRUE)

# plotImportance(response.pf, scale = TRUE, sig.only = TRUE)


# Make a data frame with predictor names and their importance
imp.df <- data.frame(predictors = rownames(imp), imp) 


# For factorial data, grab only those features with p-value < 0.05
imp.sig <- subset(imp.df, MeanDecreaseAccuracy.pval <= 0.05) 
print(dim(imp.sig))


# For numeric data, grab only those features with p-value < 0.05
# imp.sig <- subset(imp.df, IncNodePurity.pval <= 0.05)
# print(dim(imp.sig))
# CHANGE ME, how many SVs (sig features) were identified

# 188 SVs for treatment
# 147 for stool blood running it as factorial


# For Factorial data, sort by importance amount
imp.sort <- arrange(imp.sig, desc(MeanDecreaseAccuracy))

# For numeric data, sort by importance amount
# imp.sort <- imp.sig[order(imp.sig$IncNodePurity),]


#create levels to the factor based on SV table
imp.sort$predictors <- factor(imp.sort$predictors, levels = imp.sort$predictors)


# figure out what they are and name them, otherwise will just be named the full SV
otunames <- imp.sort$predictors


# need to grab the abundance data out of the otu_table and make a new data.frame, and add the taxa names back in
# grab the column names from the otu table that match those in the forest set
pred.abun.colnum <- which(colnames(rf.data) %in% otunames)


# when you find a match, grad the abudnance data
pred.abun <- rf.data[,sort(c(pred.abun.colnum))]


# make this into a dataframe for manipulation
pred.abun.df <- data.frame(pred.abun, stringsAsFactors=FALSE)


# use the row.names (sample names) from the phyloseq object to name the samples in your forest
row.names(pred.abun.df) <- row.names(sample_data(DSS_all_clean.rar))


# set color palette  
col.bro <- (rainbow(6))

# add white to that color list
col.bro <- append(col.bro, "#ffffff", after = 6)

# add some factors that you can use to make your graph pretty, as many as you want
pred.abun.df$Sample <- row.names(sample_data(DSS_all_clean.rar)) #always grab the sample names
pred.abun.df$Treatment <- sample_data(DSS_all_clean.rar)$Treatment #CHANGE ME
pred.abun.df$Anatomical.location <- sample_data(DSS_all_clean.rar)$Anatomical.location #CHANGE ME

pred.abun.df$Stool_blood_hematochezia_scale_last_day <- sample_data(DSS_all_clean.rar)$Stool_blood_hematochezia_scale_last_day


# optional, if you want factors to graph in a specific order, you can set that manually, and relabel them so they are more readable in the graph
#pred.abun.df$Date <- factor(pred.abun.df$Date, levels=c("21_Apr", "12_May", "01_Jun", "22_Jun", "25_Jul"), labels=c("21 Apr", "12 May", "01 Jun", "22 Jun", "25 Jul")) #CHANGE ME

# reload these packages in this order, because sometimes the ddply function breaks
 library(plyr)
 library(dplyr)

# melt and transform the data using ALL the factors you added
m <- melt(pred.abun.df, id.vars=c("Sample", "Treatment", "Anatomical.location"))

# subset to treatments to make the graphs easier
m.control <- subset(m, Treatment == "control" & value > 50)
m.controlDSS <- subset(m, Treatment == "control+DSS" & value > 50)
m.broccoli <- subset(m, Treatment == "broccoli" & value > 50)
m.broccoliDSS <- subset(m, Treatment == "broccoli+DSS" & value > 50)

saveRDS(m, "DSS_all_randomforest_calculation_treatment.RDS")


# melt and transform the data using ALL the factors you added
m2 <- melt(pred.abun.df, id.vars=c("Sample", "Stool_blood_hematochezia_scale_last_day", "Treatment", "Anatomical.location"))

m2.scale0 <- subset(m2, Stool_blood_hematochezia_scale_last_day == "0" & value > 50)
m2.scale2 <- subset(m2.scale2, Stool_blood_hematochezia_scale_last_day == "2" & value > 100)


saveRDS(m2, "DSS_all_randomforest_calculation_stool_blood.RDS")


# Figure DSS_all_RF_treatment
ggplot(m, aes(x = Sample, y= variable)) + 
  theme_minimal() + 
  facet_grid(~Treatment, scale="free") + #set up graph facets to separate out levels of FactorA
  geom_tile(aes(fill = value), color="gray") + #add the heatmap coloring 
  scale_fill_gradientn(colors = rev(col.bro), na.value = 'white') + #use the preset color palette
  labs(fill="Abundance") + #rename legend heading
  theme(legend.position = 'bottom',
        axis.text.x = element_text(angle = 90, size = 8),
        axis.ticks.x = element_line(size = 2),
        axis.text.y = element_text(size = 6)) +
  ylab('Predictor Taxa') +
  xlab('') 


# Figure DSS_all_RF_treatment_control
ggplot(m.control, aes(x = Sample, y= variable)) + 
  theme_minimal() + 
  facet_grid(~Anatomical.location, scale="free") + 
  geom_tile(aes(fill = value), color="gray") + 
  scale_fill_gradientn(colors = rev(col.bro), na.value = 'white') +
  labs(fill="Abundance") + #rename legend heading
  theme(legend.position = 'right',
        axis.text.x = element_text(angle = 90, size = 10),
        axis.ticks.x = element_line(size = 2),
        axis.text.y = element_text(size = 10)) +
  ylab('Predictor Taxa with >50 reads for this Treatment') +
  xlab('Anatomical location in Control group') 


# Figure DSS_all_RF_treatment_controlDSS
ggplot(m.controlDSS, aes(x = Sample, y= variable)) + 
  theme_minimal() + 
  facet_grid(~Anatomical.location, space="free", scale="free") + #set up graph facets to separate out levels of FactorA
  geom_tile(aes(fill = value), color="gray") + #add the heatmap coloring 
  scale_fill_gradientn(colors = rev(col.bro), na.value = 'white') + #use the preset color palette
  labs(fill="Abundance") + #rename legend heading
  theme(legend.position = 'right',
        axis.text.x = element_text(angle = 90, size = 10),
        axis.ticks.x = element_line(size = 2),
        axis.text.y = element_text(size = 10)) +
  ylab('Predictor Taxa with >50 reads for this Treatment') +
  xlab('Anatomical location in Control + DSS group') 


# Figure DSS_all_RF_treatment_broccoli
ggplot(m.broccoli, aes(x = Sample, y= variable)) + 
  theme_minimal() + 
  facet_grid(~Anatomical.location, scale="free") + #set up graph facets to separate out levels of FactorA
  geom_tile(aes(fill = value), color="gray") + #add the heatmap coloring 
  scale_fill_gradientn(colors = rev(col.bro), na.value = 'white') + #use the preset color palette
  labs(fill="Abundance") + #rename legend heading
  theme(legend.position = 'right',
        axis.text.x = element_text(angle = 90, size = 10),
        axis.ticks.x = element_line(size = 2),
        axis.text.y = element_text(size = 10)) +
  ylab('Predictor Taxa with >50 reads for this Treatment') +
  xlab('Anatomical location in Broccoli Sprouts group') 


# Figure DSS_all_RF_treatment_broccoli_DSS
ggplot(m.broccoliDSS, aes(x = Sample, y= variable)) + 
  theme_minimal() + 
  facet_grid(~Anatomical.location, scale="free") + #set up graph facets to separate out levels of FactorA
  geom_tile(aes(fill = value), color="gray") + #add the heatmap coloring 
  scale_fill_gradientn(colors = rev(col.bro), na.value = 'white') + #use the preset color palette
  labs(fill="Abundance") + #rename legend heading
  theme(legend.position = 'right',
        axis.text.x = element_text(angle = 90, size = 10),
        axis.ticks.x = element_line(size = 2),
        axis.text.y = element_text(size = 10)) +
  ylab('Predictor Taxa with >50 reads for this Treatment') +
  xlab('Anatomical location in Broccoli Sprouts + DSS group') 


# Figure DSS_all_stool_blood_last_day
ggplot(m2, aes(x = Sample, y= variable)) + 
  theme_minimal() + 
  facet_grid(~Treatment, scale="free") + #set up graph facets to separate out levels of FactorA
  geom_tile(aes(fill = value), color="gray") + #add the heatmap coloring 
  scale_fill_gradientn(colors = rev(col.bro), na.value = 'white') + #use the preset color palette
  labs(fill="Abundance") + #rename legend heading
  theme(legend.position = 'bottom',
        axis.text.x = element_text(angle = 90, size = 8),
        axis.ticks.x = element_line(size = 2),
        axis.text.y = element_text(size = 6)) +
  ylab('Predictor Taxa') +
  xlab('') 


# Figure DSS_all_random_forest_fecal_blood0
ggplot(m2.scale0, aes(x = Sample, y= variable)) + 
  theme_minimal() + 
  facet_grid(~Treatment, scale="free",space="free") + #set up graph facets to separate out levels of FactorA
  geom_tile(aes(fill = value), color="gray") + #add the heatmap coloring 
  scale_fill_gradientn(colors = rev(col.bro), na.value = 'white') + #use the preset color palette
  labs(fill="Abundance") + #rename legend heading
  theme(legend.position = 'right',
        axis.text.x = element_text(angle = 90, size = 10),
        axis.ticks.x = element_line(size = 2),
        axis.text.y = element_text(size = 10)) +
  ylab('Predictor Taxa with >50 reads') +
  xlab('Mouse gut sample, by Treatment') + ggtitle("Predictor Taxa for mice with no fecal occult blood")


# Figure DSS_all_random_forest_fecal_blood2
ggplot(m2.scale2, aes(x = Sample, y= variable)) + 
  theme_minimal() + 
  facet_grid(~Treatment, scale="free", space="free") + #set up graph facets to separate out levels of FactorA
  geom_tile(aes(fill = value), color="gray") + #add the heatmap coloring 
  scale_fill_gradientn(colors = rev(col.bro), na.value = 'white') + #use the preset color palette
  labs(fill="Abundance") + #rename legend heading
  theme(legend.position = 'right',
        axis.text.x = element_text(angle = 90, size = 10),
        axis.ticks.x = element_line(size = 2),
        axis.text.y = element_text(size = 10)) +
  ylab('Predictor Taxa with >100 reads') +
  xlab('Mouse gut sample, by Treatment') + ggtitle("Predictor Taxa for mice with fecal occult blood")


#  Beta diversity ordinations ---------------------------------
# ordinations in phyloseq: https://joey711.github.io/phyloseq/plot_ordination-examples.html

  ## ----- PCoA in phyloseq -----------------

# use phyloseq to calculate ordination for use in the plot
EX.ord <- ordinate(DSS_all_clean.rar, #calculate similarities
                   method ="PCoA", #ordination type
                   "jaccard", binary = TRUE) #similarity type. Jaccard is binary, Bray can be binary (unweighted) or not (weighted) but is usually run as binary=FALSE.

group_shapes <- c(15, 16, 8, 17, 18) # solid color
group_shapes <- c(22, 21, 8, 24, 23) # with outline

Jac_plot <- plot_ordination(DSS_all_clean.rar, EX.ord, type="samples", title= "unweighted Jaccard Similarity") + 
  geom_point(aes(fill=Treatment, shape=Anatomical.location), size = 4, color="black") + 
  scale_fill_manual(values = group_colors) +
  scale_shape_manual(values = group_shapes) +
  labs(fill = "Treatment", shape = "Anatomical location") + #rename the headers in the legend
  guides(fill=guide_legend(override.aes=list(colour=c("#FF99CC", "#FF0099", "#99FF99", "#336600"))))

EX.ord_BC <- ordinate(DSS_all_clean.rar, #calculate similarities
                   method ="PCoA", #ordination type
                   "bray", binary = FALSE) #similarity type. Jaccard is binary, Bray can be binary (unweighted) or not (weighted) but is usually run as binary=FALSE.

# group_shapes <- c(15, 16, 8, 17, 18)

Bray_plot <- plot_ordination(DSS_all_clean.rar, EX.ord_BC, type="samples", title= "weighted Bray-Curtis Similarity") + #CHANGE ME
  geom_point(aes(fill=Treatment, shape=Anatomical.location), size = 4, color="black") + 
  scale_fill_manual(values = group_colors) +
  scale_shape_manual(values = group_shapes) +
  labs(fill = "Treatment", shape = "Anatomical location")+ #rename the headers in the legend
  guides(fill=guide_legend(override.aes=list(colour=c("#FF99CC", "#FF0099", "#99FF99", "#336600"))))

library(ggpubr)
#FIGURE: DSS_all_PCoA_JC_BC
ggarrange(Jac_plot, Bray_plot,
          ncol = 1, nrow=2, labels =c("A", "B"), common.legend = TRUE, legend = "right")


  ## does biogeography disappear with colitis? ------


plot1 <- plot_ordination(DSS_all_clean.rar, EX.ord, type="samples", title= "unweighted Jaccard Similarity") + #CHANGE ME
  geom_point(aes(color=Anatomical.location, shape=Anatomical.location), size = 4) + 
  facet_wrap(~Treatment, scales = "free") +
  #scale_color_manual(values = group_colors) +
  scale_shape_manual(values = group_shapes) +
  labs(color = "Anatomical location", shape = "Anatomical location")  +
  theme(legend.position = "none")


# subset them
DSS_all_clean.rar_controlDSS <- subset_samples(DSS_all_clean.rar, Treatment == "control+DSS")

DSS_all_clean.rar_controlDSS <- prune_taxa(taxa_sums(DSS_all_clean.rar_controlDSS) > 0, DSS_all_clean.rar_controlDSS)

DSS.ord_jc_subset = phyloseq::distance(DSS_all_clean.rar_controlDSS, type="samples", "jaccard", binary=T) 

# use that second ordination calculation style in adonis, basic permanova test using Adonis in vegan

adonis2(DSS.ord_jc_subset ~  Anatomical.location, as(sample_data(DSS_all_clean.rar_controlDSS), "data.frame"), permutations=9999, na.action=na.omit)

# with the outlier
# Df SumOfSqs      R2     F Pr(>F)
# Anatomical.location  4   1.7774 0.10563 1.063 0.2296
# Residual            36  15.0490 0.89437             
# Total               40  16.8265 1.00000 

## without the outlier, only significant because of cecal vs. jejunum scraping
# Df SumOfSqs      R2      F Pr(>F)  
# Anatomical.location  4    1.885 0.13866 1.2074 0.0347 *
# Residual            30   11.709 0.86134                
# Total               34   13.594 1.00000 


DSS.ord_jc_subset <- ordinate(DSS_all_clean.rar_controlDSS, #calculate similarities
                      method ="PCoA", #ordination type
                      "jaccard", binary = T)

plot2 <- plot_ordination(DSS_all_clean.rar_controlDSS, DSS.ord_jc_subset, type="samples", title= "unweighted Jaccard Similarity on Control + DSS only") + #CHANGE ME
  geom_point(aes(color=Anatomical.location, shape=Anatomical.location), size = 4) + 
  scale_shape_manual(values = group_shapes) +
  labs(color = "Anatomical location", shape = "Anatomical location") +
  theme(legend.position = "right")


#FIGURE: DSS_all_PCoA_biogeography
ggarrange(plot1, plot2,
          ncol = 1, nrow=2, labels =c("A", "B"), heights = c(2,1), common.legend = FALSE)


  ## Beta diversity permanova --------
# make unweighted ordination calculation style for adonis, 
DSS.ord_jac = phyloseq::distance(DSS_all_clean.rar, type="samples", "jaccard", binary=T) 

# use that second ordination calculation style in adonis, basic permanova test using Adonis in vegan

adonis2(DSS.ord_jac ~ Treatment + Anatomical.location + (1/Mouse_ID), as(sample_data(DSS_all_clean.rar), "data.frame"), permutations=9999, na.action=na.omit)

# Df SumOfSqs      R2      F Pr(>F)    
# Treatment             3   15.237 0.22010 16.903  1e-04 ***
#   Anatomical.location   4    4.113 0.05941  3.422  1e-04 ***
#   Residual            166   49.881 0.72050                  
# Total               173   69.231 1.00000  


DSS.ord_bc = phyloseq::distance(DSS_all_clean.rar, type="samples", "bray", binary=F) 

# use that second ordination calculation style in adonis, basic permanova test using Adonis in vegan

adonis2(DSS.ord_bc ~ Treatment + Anatomical.location + (1/Mouse_ID), as(sample_data(DSS_all_clean.rar), "data.frame"), permutations=9999, na.action=na.omit)

# Df SumOfSqs      R2       F Pr(>F)    
# Treatment             3   20.820 0.32887 29.9663  1e-04 ***
#   Anatomical.location   4    4.043 0.06386  4.3639  1e-04 ***
#   Residual            166   38.445 0.60727                   
# Total               173   63.307 1.00000 


  ## beta dispersion -----------
mod <- betadisper(DSS.ord_jac, as.data.frame(sample_data(DSS_all_clean.rar))$Anatomical.location)
permutest(mod)
# Response: Distances
# Df  Sum Sq  Mean Sq      F N.Perm Pr(>F)   
# Groups      4 0.18329 0.045821 4.8528    999  0.003 **
#   Residuals 183 1.72792 0.009442    

#if the dispersion is different between groups, then examine
plot(mod)
# figure: saved for convenience, the ileum overall has much lower dispersion that other organs across all samples
boxplot(mod)
mod.HSD <- TukeyHSD(mod)
mod.HSD

# Tukey multiple comparisons of means
# 95% family-wise confidence level
# 
# Fit: aov(formula = distances ~ group, data = df)
# 
# $group
# diff          lwr         upr     p adj
# jejunum scraping-jejunum contents  0.02287955 -0.040977052  0.08673615 0.8608379
# cecal contents-jejunum contents   -0.07264220 -0.134083094 -0.01120130 0.0115739
# colon contents-jejunum contents   -0.03081932 -0.091446394  0.02980775 0.6280884
# colon scraping-jejunum contents   -0.01344255 -0.073325706  0.04644060 0.9719968
# cecal contents-jejunum scraping   -0.09552175 -0.160151514 -0.03089198 0.0006559
# colon contents-jejunum scraping   -0.05369887 -0.117555468  0.01015773 0.1442108
# colon scraping-jejunum scraping   -0.03632210 -0.099472835  0.02682864 0.5091202
# colon contents-cecal contents      0.04182288 -0.019618018  0.10326377 0.3342760
# colon scraping-cecal contents      0.05919965 -0.001507303  0.11990660 0.0598164
# colon scraping-colon contents      0.01737677 -0.042506384  0.07725992 0.9304688


plot(mod.HSD)


# beta dispersion looks at the disperse/clusteredness of an ordination
mod <- betadisper(DSS.ord_jac, as.data.frame(sample_data(DSS_all_clean.rar))$Treatment)
permutest(mod)
# Response: Distances
# Df  Sum Sq  Mean Sq      F N.Perm Pr(>F)    
# Groups      3 0.69029 0.230097 35.574    999  0.001 ***
#   Residuals 184 1.19014 0.006468    

#if the dispersion is different between groups, then examine
plot(mod)

boxplot(mod)
mod.HSD <- TukeyHSD(mod)
mod.HSD
# 
# diff         lwr         upr     p adj
# control+DSS-control       0.17510343  0.13054426  0.21966260 0.0000000
# broccoli-control          0.09078487  0.04842170  0.13314805 0.0000006
# broccoli+DSS-control      0.10591301  0.06354983  0.14827618 0.0000000
# broccoli-control+DSS     -0.08431856 -0.12825050 -0.04038662 0.0000088
# broccoli+DSS-control+DSS -0.06919043 -0.11312236 -0.02525849 0.0003826
# broccoli+DSS-broccoli     0.01512813 -0.02657480  0.05683106 0.7830615


# beta dispersion looks at the disperse/clusteredness of an ordination
mod <- betadisper(DSS.ord_bc, as.data.frame(sample_data(DSS_all_clean.rar))$Anatomical.location)
permutest(mod)
# Permutation test for homogeneity of multivariate dispersions
# Permutation: free
# Number of permutations: 999
# 
# Response: Distances
# Df Sum Sq  Mean Sq     F N.Perm Pr(>F)  
# Groups      4 0.2484 0.062091 2.703    999  0.032 *
#   Residuals 183 4.2037 0.022971 

#if the dispersion is different between groups, then examine
plot(mod)
boxplot(mod)
# figure: saved for convenience, the ileum overall has much lower dispersion that other organs across all samples
mod.HSD <- TukeyHSD(mod)
mod.HSD
plot(mod.HSD)
# 
# diff          lwr        upr     p adj
# jejunum scraping-jejunum contents  0.0892591706 -0.010340554 0.18885890 0.1022791
# cecal contents-jejunum contents    0.0431812535 -0.052650600 0.13901311 0.7270838
# colon contents-jejunum contents    0.0903424823 -0.004220019 0.18490498 0.0687589
# colon scraping-jejunum contents    0.0891587231 -0.004243458 0.18256090 0.0691450
# cecal contents-jejunum scraping   -0.0460779171 -0.146883585 0.05472775 0.7163486
# colon contents-jejunum scraping    0.0010833117 -0.098516413 0.10068304 0.9999998
# colon scraping-jejunum scraping   -0.0001004475 -0.098599208 0.09839831 1.0000000
# colon contents-cecal contents      0.0471612288 -0.048670624 0.14299308 0.6565817
# colon scraping-cecal contents      0.0459774697 -0.048709620 0.14066456 0.6679711
# colon scraping-colon contents     -0.0011837592 -0.094585940 0.09221842 0.9999997


mod <- betadisper(DSS.ord_bc, as.data.frame(sample_data(DSS_all_clean.rar))$Treatment)
permutest(mod)
# Response: Distances
# Df Sum Sq Mean Sq      F N.Perm Pr(>F)    
# Groups      3 1.0601 0.35335 28.473    999  0.001 ***
#   Residuals 184 2.2835 0.01241   

boxplot(mod)
# figure: saved for convenience, the ileum overall has much lower dispersion that other organs across all samples
mod.HSD <- TukeyHSD(mod)
mod.HSD

# diff         lwr         upr     p adj
# control+DSS-control       0.219592670  0.15787099  0.28131435 0.0000000
# broccoli-control          0.090928087  0.03224821  0.14960796 0.0004937
# broccoli+DSS-control      0.098380680  0.03970080  0.15706056 0.0001334
# broccoli-control+DSS     -0.128664584 -0.18951745 -0.06781172 0.0000008
# broccoli+DSS-control+DSS -0.121211990 -0.18206485 -0.06035913 0.0000037
# broccoli+DSS-broccoli     0.007452594 -0.05031274  0.06521792 0.9870640


# Source tracking -----
# Source Tracker was developed for QIIME, and can identify samples which could be the “source” of the microbes in another community, called the “sink”. There was a version of the software coded for R, and the origina1 code and example files can be found here: https://github.com/danknights/sourcetracker.

# IMPORTANT! I could not get the code to run following the walkthrough, until I went into the source code and hashed out all lines which rarefied the data. I made a modified version of SourceTracker.R that removes the rarefaction step because that has already been completed for this dataset, and the rest of the code below  is a modified version of this walkthrough to go from phyloseq to sourcetracker in R: https://mgaley-004.github.io/MiSeq-Analysis/Tutorials/SourceSink.html 

library(ape)
library(plyr)
library(dplyr)
library(ggplot2)
library(gplots)
library(lme4)
library(tidyr)
library(vegan)
library(scales)
library(grid)
library(reshape2)
library(gridExtra)


#  subset to only cecum and colon samples
DSS_downstream <- subset_samples(DSS_all_clean.rar, Anatomical.location == "cecal contents" | Anatomical.location == "colon contents" | Anatomical.location == "colon scraping")

DSS_downstream <- prune_taxa(taxa_sums(DSS_downstream) > 0, DSS_downstream)
# 108 samples and 3691 taxa

# need to grab the OTU_table (SV table) from your phyloseq object
ex_seqtab <- as.data.frame(otu_table(DSS_downstream))

# take the taxa names from the tax_table and paste onto the colnames for the seqtab (otherwise they will just be the full sequences)
# output phyloseq tax table as a dataframe to make it manipulable
tax.df <- data.frame(tax_table(DSS_downstream), stringsAsFactors=FALSE)

## if the Genus is empty, replace with the Family
tax.df$Genus[is.na(tax.df$Genus)] <- tax.df$Family[is.na(tax.df$Genus)]

# bind Genus and Species together
tax.df$Genus.species <- paste0(tax.df$Genus, "_", tax.df$Species)

# set column of combined genus and species names as the column names for the predictors, replacing the full SV
colnames(ex_seqtab) <- tax.df$Genus.species

# go from dataframe format to sourcetracker preferred format
ex_seqtab_st <- t(as.matrix(ex_seqtab))

# grab the meta
ex_meta <- as.data.frame(sample_data(DSS_downstream))

# create a column that indicates 'source' and 'sink' if you don't already have it in there
ex_meta$SourceSink <- NA

# designate week 0 as 'source' and weeks 1 and 2 as 'sinks' using and if/else statement. If Week matches 0, will add 'source' to the new column, otherwise it will add 'sink'
ex_meta$SourceSink <-  ifelse(ex_meta$Anatomical.location == "cecal contents", "source", "sink")

# indicate which samples you think are the source (the donor) and which you think are the sink (the receiver)
train.ix <- which(ex_meta$SourceSink=='source')
test.ix <- which(ex_meta$SourceSink=='sink')

envs <- ex_meta$Anatomical.location # usually a factor that indicates location 
desc <- ex_meta$Anatomical.location # usually a factor that indicates location 

# Change this line to reflect wherever you downloaded the modified sourcetracker code to
# source('C:/Users/sueis/OneDrive/Documents/Teaching/AVS 454-554 DNA Sequencing Analysis Lab/R/SourceTracker_modified.r')
source('D:/OneDrive/Documents/Teaching/AVS 454-554 DNA Sequencing Analysis Lab/R/SourceTracker_modified.r')


# tune the alpha values using cross-validation (this is slow! like very slow!) Use 0.001 if pressed for time. NOTE: I could not get this next command to work so I set my alpha values below.
# tune.results <- tune.st(ex_seqtab_st[train.ix,], envs[train.ix])

alpha1 <- 0.001 # set alpha for the training environment, typical is 0.001
alpha2 <- 0.001 # set alpha for the unknown environment, typical is 0.001

# Train sourcetracker using the source samples. Be unafraid of an error message that says ‘the condition has length > 1 and only the first element will be used.’ Seems to be an internal bug that doesn’t affect the outcome.
st <- sourcetracker(ex_seqtab_st[train.ix,], envs[train.ix])

#Estimate source proportions in sink samples.
results <- predict(st,ex_seqtab_st[test.ix,], alpha1=alpha1, alpha2=alpha2)
saveRDS(results, "DSS_all_sourcetracker_results_downstream.rds")

# This part validates the models we made using the original training data.
results.train <- predict(st, alpha1=alpha1, alpha2=alpha2)

saveRDS(results.train, "DSS_all_sourcetracker_results_train_downstream.rds")


# plot results with legend
#plot(results, type='pie', include.legend=TRUE)
#plot(results.train, type='pie', include.legend=TRUE)

# Instead of using those plots, you can extract the results like so and then make all your plots in either base R or ggplot just like you’ve already learned to do.

downstream <- data.frame(results$proportions)
dim(downstream) #142 SVs. 76

downstream$id <- row.names(downstream)

downstream_sub.1percent <- subset(downstream, cecal.contents > 0.01)
dim(downstream_sub.1percent) 
# 95 SVs with >1% proportion

meltdown <- melt(downstream_sub.1percent, id.vars=c("id"))


colnames(meltdown) <- c("id", "Possible_source", "Proportion")

meltdown$Possible_source <- factor(meltdown$Possible_source, levels=c( "cecal.contents", "Unknown"), labels=c("cecal contents", "other")) 

meltdown$Genus <- sapply(meltdown$id, function(x) strsplit(x, "_NA")[[1]][1])
meltdown$Genus


# figure DSS_source_tracker_cecal_contents
ggplot(meltdown, aes(y = Proportion, x=id, fill=Possible_source)) + geom_bar(stat="identity") + 
  facet_grid(Genus~., space="free", scales="free") + 
  theme(strip.text.y.right = element_text(angle = 0), axis.text.y = element_blank())+
  coord_flip() + 
  labs(fill="Possible source") + xlab("Bacterial SV with >1% possible contribution")


# ggplot(meltdown, aes(y = Proportion, x=Possible_source, fill=Possible_source)) + geom_bar(stat="identity") + theme(legend.position = "none") + xlab("Possible source")


# Putative GSL metabolizers -------
# species implicated in GSL conversion in the gut: https://www.ncbi.nlm.nih.gov/pmc/articles/PMC8401010/


DSS_put = subset_taxa(DSS_all_clean.rar, Genus=="Bifidobacterium" | Genus=="Bacteroides" | Genus=="Bacillus" | Genus=="Enterococcus" | Genus=="Lactobacillus" | Genus=="Lactococcus" | Genus=="Bacillus" | Genus=="Bacillus" | Genus=="Listeria" | Genus=="Pediococcus" | Genus=="Staphylococcus" | Genus=="Streptomyces" | Genus=="Aerobacter" | Genus=="Citrobacter" | Genus=="Enterobacter" | Genus=="Escherichia" | Genus=="Salmonella" | Genus=="Paracolobactrum " | Genus=="Proteus" | Genus=="Pseudomonas" | Genus == "Faecalibacterium")


DSS_put = prune_taxa(taxa_sums(DSS_put) > 0, DSS_put)
# 174 samples and 309 SVs 


# figure DSS_all_GSL_putative
plot_bar(DSS_put, fill="Genus") + facet_wrap(~Treatment*Anatomical.location, scales="free_x") + theme(axis.text.x = element_text(size = 11), legend.position = "bottom")  + ylab('Read counts for genera with putative capacity for GSL converstion')


# Weight and DAI over time with GAM ----

# load data in long form
DAI_scores <- read.csv("DAI_scores_longform.csv",sep=",",header=T)
require(lubridate)
DAI_scores$Date <- as.Date(DAI_scores$Date, "%m/%d/%y") # CHANGE ME


# packages
library(lme4)
library(lmerTest)

# WHEN date is interpreted as date
lm_1 <- aov(DAI ~ Date *
              Treatment,
            data = DAI_scores)

summary(lm_1)
# Df Sum Sq Mean Sq F value Pr(>F)    
# Date             1  24.97  24.972   428.6 <2e-16 ***
#   Treatment        3  92.94  30.979   531.7 <2e-16 ***
#   Date:Treatment   3  52.88  17.626   302.5 <2e-16 ***
#   Residuals      872  50.81   0.058                   


lm_1 <- aov(DAI ~ as.factor(Date) *
              Treatment,
            data = DAI_scores)

mod.HSD <- TukeyHSD(lm_1)
mod.HSD

# $Treatment
# diff         lwr         upr    p adj
# 2.5percentDSS_10percentSteamSprout-10percentSteamSprout  0.139393939  0.10075662  0.17803126 0.000000
# 2.5percentDSS_AIN93G-10percentSteamSprout                0.787878788  0.74924147  0.82651611 0.000000
# AIN93G-10percentSteamSprout                              0.006060606 -0.03257671  0.04469793 0.977724
# 2.5percentDSS_AIN93G-2.5percentDSS_10percentSteamSprout  0.648484848  0.60984753  0.68712217 0.000000
# AIN93G-2.5percentDSS_10percentSteamSprout               -0.133333333 -0.17197065 -0.09469601 0.000000
# AIN93G-2.5percentDSS_AIN93G                             -0.781818182 -0.82045550 -0.74318086 0.000000

TK_data<-as.data.frame(mod.HSD[3]) # the [1] locates the part of the output to be exported

write.csv(TK_data, 'TK_data.csv')


# packages for GAM models
library(mgcv)

# make this a factor
DAI_scores$Treatment <- as.factor(DAI_scores$Treatment)
DAI_scores$Mouse_ID <- as.factor(DAI_scores$Mouse_ID)


# then can set a reference level to make all comparisons against
DAI_scores$Treatment <- relevel(DAI_scores$Treatment, ref="AIN93G")

mm2 <- gam(DAI ~ Treatment + s(Day, by=Treatment) + s(Mouse_ID, bs="re"),
           data = DAI_scores)
summary(mm2)

# Family: gaussian 
# Link function: identity 
# 
# Formula:
#   DAI ~ Treatment + s(Day, by = Treatment) + s(Mouse_ID, bs = "re")
# 
# Parametric coefficients:
#   Estimate Std. Error t value Pr(>|t|)    
# (Intercept)                                  0.031818   0.012634   2.518    0.012 *  
#   Treatment10percentSteamSprout               -0.006061   0.017868  -0.339    0.735    
# Treatment2.5percentDSS_10percentSteamSprout  0.133333   0.017868   7.462 2.09e-13 ***
#   Treatment2.5percentDSS_AIN93G                0.781818   0.017868  43.756  < 2e-16 ***
#   ---
#   Signif. codes:  0 ‘***’ 0.001 ‘**’ 0.01 ‘*’ 0.05 ‘.’ 0.1 ‘ ’ 1
# 
# Approximate significance of smooth terms:
#   edf Ref.df       F p-value    
# s(Day):TreatmentAIN93G                             1.000e+00  1.000   2.046   0.153    
# s(Day):Treatment10percentSteamSprout               1.000e+00  1.000   1.614   0.204    
# s(Day):Treatment2.5percentDSS_10percentSteamSprout 8.639e+00  8.962  17.467  <2e-16 ***
#   s(Day):Treatment2.5percentDSS_AIN93G               7.665e+00  8.547 308.320  <2e-16 ***
#   s(Mouse_ID)                                        2.939e-08 40.000   0.000   0.997    
# ---
#   Signif. codes:  0 ‘***’ 0.001 ‘**’ 0.01 ‘*’ 0.05 ‘.’ 0.1 ‘ ’ 1
# 
# R-sq.(adj) =  0.861   Deviance explained = 86.4%
# GCV = 0.036031  Scale est. = 0.035118  n = 880


# Note, weight as a factor is significant for all groups because they all change over time
mm3 <- gam(Body_Weight_Loss ~ Treatment + s(Day, by=Treatment) + s(Mouse_ID, bs="re"),
           data = DAI_scores)
summary(mm3) 

plot(mm3, select=3)

# for the following, reorder treatment so control is always first and what everything is compared to
DAI_scores$Treatment2 <- factor(DAI_scores$Treatment, levels=c("AIN93G", "2.5percentDSS_AIN93G", "10percentSteamSprout", "2.5percentDSS_10percentSteamSprout"), labels=c("control", "control+DSS", "broccoli", "broccoli+DSS")) 

ggplot(DAI_scores, aes(x=Day, y= (as.factor(Body_Weight_Loss)))) + geom_point(aes(color=Treatment2), position="jitter") + geom_smooth(aes(group=Treatment2, color=Treatment2)) + theme(legend.position="bottom") + scale_color_manual(values= group_colors) + ylab("Body Weight Loss Score") + xlab("Day of Experiment") +labs(color="Treatment")


# ----- Code to make qPCR graphs for the DSS samples -----

# prepare the data file in excel, google sheets, or other spreadsheet format. Column one should be the name of the sample (1-80), and titled "Sample_name". Column two should be the Quantity, column three "Standard_deviation", column 4 the "Gene", column 5 the anatomical location, column 6 the treatment group. the info for those can be found in the sample tracking spreadsheet online.

# run these to install the code packages you need
install.packages("vegan") # statistical package
install.packages("lme4") # linear mixed models
install.packages("lmerTest") # and permutational capacity to go along with it
install.packages("emmeans")
install.packages("ggplot2")
install.packages("ggpubr")
install.packages("RColorBrewer")
install.packages("scales")
install.packages("gghalves")

# run these to load the package when you start up R each time
library(vegan)
library(lme4)
library(lmerTest)
library(emmeans)
library(ggplot2)
library(ggpubr)
library(RColorBrewer)
library(scales)
library(gghalves)

#  load the datasheet for the genes put together. make sure there are no spaces in the columns, and that all of it is plain text.
qPCR <- read.csv('Final_DSS_Data.csv', header=T) #CHANGE ME to your file name

#  factors to graph in a specific order
qPCR$Anatomical_location <- factor(qPCR$Anatomical_location, levels=c("jejunum_contents", "jejunum_scraping", "cecal_contents", "colon_contents", "colon_scraping", "negative_control"), labels=c("jejunum contents", "jejunum scraping", "cecal contents", "colon contents", "colon scraping", "negative control")) #CHANGE ME

qPCR$Treatment_group <- factor(qPCR$Treatment_group, levels=c("AIN93G", "2percentDSS_AIN93G", "10percentSteamSprout", "2percentDSS_10percentSteamSprout"), labels=c("control", "control+DSS", "broccoli", "broccoli+DSS")) 


# set colors for broccoli and control to standardize
group_colors <- c("#FF99CC", "#FF0099", "#99FF99", "#336600", "grey")


# jejunum contents
jejunum <- ggplot(data=subset(qPCR, Anatomical_location == "jejunum contents"), aes(x=Treatment_group, y=Mean_quantity)) + theme_bw() + 
  facet_grid(.~Gene, space="free", scales = "free") +
  geom_half_boxplot(aes(group = Treatment_group, color=Treatment_group), side = "r", errorbar.draw = TRUE, outlier.color = NA) + 
  geom_half_point(aes(color=Treatment_group), size = 2, side = "l") + 
  scale_color_manual(values = group_colors) + 
  scale_y_continuous(labels = label_scientific()) + 
  theme(axis.text.x = element_blank()) + xlab("")+
  ggtitle("Jejunum contents") + ylab('Mean copy numbers') + labs(color= "Diet treatment")


# jejunum scraping
jejunum_sc <- ggplot(data=subset(qPCR, Anatomical_location == "jejunum scraping"), aes(x=Treatment_group, y=Mean_quantity)) + theme_bw() + 
  facet_grid(.~Gene, space="free", scales = "free") +
  geom_half_boxplot(aes(group = Treatment_group, color=Treatment_group), side = "r", errorbar.draw = TRUE, outlier.color = NA) + 
  geom_half_point(aes(color=Treatment_group), size = 2, side = "l") + 
  scale_color_manual(values = group_colors) + 
  scale_y_continuous(labels = label_scientific()) + 
  theme(axis.text.x = element_blank()) + xlab("")+
  ggtitle("Jejunum scraping") + ylab('Mean copy numbers') + labs(color= "Diet treatment")


#cecum
cecum <- ggplot(data=subset(qPCR, Anatomical_location == "cecal contents"), aes(x=Treatment_group, y=Mean_quantity)) + theme_bw() + 
  facet_grid(.~Gene, space="free", scales = "free") +
  geom_half_boxplot(aes(group = Treatment_group, color=Treatment_group), side = "r", errorbar.draw = TRUE, outlier.color = NA) + 
  geom_half_point(aes(color=Treatment_group), size = 2, side = "l") + 
  scale_color_manual(values = group_colors) + 
  scale_y_continuous(labels = label_scientific()) + 
  theme(axis.text.x = element_blank()) + xlab("")+
  ggtitle("Cecal contents") + ylab('Mean copy numbers') + labs(color= "Diet treatment")

# colon contents
colon <- ggplot(data=subset(qPCR, Anatomical_location == "colon contents"), aes(x=Treatment_group, y=Mean_quantity)) + theme_bw() + 
  facet_grid(.~Gene, space="free", scales = "free") +
  geom_half_boxplot(aes(group = Treatment_group, color=Treatment_group), side = "r", errorbar.draw = TRUE, outlier.color = NA) + 
  geom_half_point(aes(color=Treatment_group), size = 2, side = "l") + 
  scale_color_manual(values = group_colors) + 
  scale_y_continuous(labels = label_scientific()) + 
  theme(axis.text.x = element_blank()) + xlab("")+
  ggtitle("Colon contents") + ylab('Mean copy numbers') + labs(color= "Diet treatment")

# Colon scraping
colon_sc <- ggplot(data=subset(qPCR, Anatomical_location == "colon scraping"), aes(x=Treatment_group, y=Mean_quantity)) + theme_bw() + 
  facet_grid(.~Gene, space="free", scales = "free") +
  geom_half_boxplot(aes(group = Treatment_group, color=Treatment_group), side = "r", errorbar.draw = TRUE, outlier.color = NA) + 
  geom_half_point(aes(color=Treatment_group), size = 2, side = "l") +  
  scale_color_manual(values = group_colors) + 
  scale_y_continuous(labels = label_scientific()) + 
  theme(axis.text.x = element_blank()) + xlab("Treatment group") +
  ggtitle("Colon scraping") + ylab('Mean copy numbers') + labs(color= "Diet treatment")

# figure 10 qpcr

ggarrange(jejunum, jejunum_sc, cecum, colon, colon_sc,
          ncol = 1, nrow=5, common.legend = TRUE, legend = "bottom")


# stats
TukeyHSD(aov(Mean_quantity ~ Treatment_group * Anatomical_location , data=subset(qPCR, Gene == "2156")))

TukeyHSD(aov(Mean_quantity ~ Treatment_group * Anatomical_location , data=subset(qPCR, Gene == "2157")))

TukeyHSD(aov(Mean_quantity ~ Treatment_group * Anatomical_location , data=subset(qPCR, Gene == "2158")))

TukeyHSD(aov(Mean_quantity ~ Treatment_group * Anatomical_location , data=subset(qPCR, Gene == "2159")))

TukeyHSD(aov(Mean_quantity ~ Treatment_group * Anatomical_location , data=subset(qPCR, Gene == "2160")))
